# Supplementary material for: Fifty years of evidence on perinatal experience among refugee and asylum-seeking women in Organization for Economic Co-operation and Development (OECD) countries: A scoping review
Source: PLoS One. 2023 Oct 26;18(10):e0287617. doi: 10.1371/journal.pone.0287617 (PMC10602334; doi:10.1371/journal.pone.0287617)
Supplement: S1 File — (XLSX) [file pone.0287617.s002.xlsx]

## Sheet: Results
Title	Publication Year	Study	DO / Link	Startdate	EnddateDataCollection	StudyType	Refugees	Asylumseekers	Host Country	Perinatal Experience	Access to perinatal Health services	Barriers to care	Perception of service provision	Experience during delivery	Social support	Perinatal MH
Vietnamese refugees in Adelaide: an obstetric analysis.	1981	Ward 1981	10.5694/j.1326-5377.1981.tb135324.x	1977	1980	Quantitaive	x		Australia	x	x			x
Indochinese refugee fertility rates and pregnancy risk factors, Oregon.	1983	Hopkins 1983	10.2105/ajph.73.11.1307	1980	1981	Quantitaive	x		United States
Maternal and infant outcomes among Caucasians and Hmong refugees in Minneapolis, Minnesota.	1987	Erickson 1987	https://pubmed.ncbi.nlm.nih.gov/3692470/	1980	1982	Quantitaive	x		United States	x	x
Childbearing beliefs among Cambodian refugee women.	1990	Kulig 1990	10.1177/019394599001200109	1987	1987	Qualitative	x		Canada	x	x		x
Preterm delivery and low birthweight among refugees in Greece	1994	Malamitsi-Puchner 1994	https://pubmed.ncbi.nlm.nih.gov/7870623/	1990	1991	Quantitaive	x		Greece
Pregnant women at risk: an evaluation of the health status of refugee women in Buffalo, New York	1996	Kahler 1996	https://pubmed.ncbi.nlm.nih.gov/8707694/	1992	1992	Quantitaive	x		United States	x	x					x
Somali refugee women speak out about their needs for care during pregnancy and delivery.	2004	Herrel 2004	10.1016/j.jmwh.2004.02.008	2002	2002	Qualitative	x		United States	x		x	x	x
Obstetric performance of ethnic Kosovo Albanian asylum seekers in London: A case-control study	2004	Wagley 2004	http://dx.doi.org/10.1080/01443610410001722527	2002	2002	Quantitaive		x	United Kingdom
The obstetric performance of United Kingdom asylum seekers from Somalia: a case-control study and literature review.	2005	Yoong 2005	https://pubmed.ncbi.nlm.nih.gov/16405102/			Quantitaive		x	United Kingdom
The effect of cultural and linguistic diversity on pregnancy outcome	2010	Thomas 2010	http://dx.doi.org/10.1111/j.1479-828X.2010.01210.x	2007	2008	Quantitaive	x		Australia	x		x
"They get a C-section . . . they gonna die": Somali women's fears of obstetrical interventions in the United States	2010	Brown 2010	http://dx.doi.org/10.1177/1043659609358780			Qualitative	x		United States	x	x			x
The Experiences of African Women Giving Birth in Brisbane, Australia	2010	Murray 2010	http://dx.doi.org/10.1080/07399330903548928	2003	2008	Qualitative	x		Australia	x		x	x	x	x	x
Reproductive health care for asylum-seeking women - a challenge for health professionals.	2010	Kurth 2010	10.1186/1471-2458-10-659	2000	2003	mixed-methods		x	switzerland	x		x		x	x	x
Severe acute maternal morbidity in asylum seekers: A two-year nationwide cohort study in the Netherlands	2011	VanHanegem 2011	http://dx.doi.org/10.1111/j.1600-0412.2011.01140.x	2004	2004	Quantitaive		x	netherlands	x		x		x
Refugee claimant women and barriers to health and social services post-birth.	2011	Merry 2011	10.1007/BF03404050	2005	2008	Qualitative	x		Canada	x	x	x				x
International migration to Canada: the post-birth health of mothers and infants by immigration class.	2013	Gagnon 2013	10.1016/j.socscimed.2012.11.001	2006	2009	Quantitaive	x	x	Canada	x	x
Displaced mothers: birth and resettlement, gratitude and complaint.	2013	Niner 2013	10.1080/01459740.2013.769103			Qualitative	x		Australia	x		x	x		x	x
"I have to do what I believe": Sudanese women's beliefs and resistance to hegemonic practices at home and during experiences of maternity care in Canada.	2013	Higginbottom 2013	10.1186/1471-2393-13-51	2010	2010	Quantitaive			Canada	x				x
Perinatal outcomes of uninsured immigrant, refugee and migrant mothers and newborns living in Toronto, Canada.	2013	Wilson-Mitchell 2013	10.3390/ijerph10062198	2007	2010	Quantitaive	x		Canada	x	x			x
Women from refugee backgrounds and their experiences of attending a specialist antenatal clinic. Narratives from an Australian setting.	2013	Stapleton 2013	10.1016/j.wombi.2013.07.004	2008	2010	mixed-methods	x		Australia	x	x	x	x	x	x	x
Cultural background and socioeconomic influence of immigrant and refugee women coping with postpartum depression	2013	O'Mahony 2013	https://pubmed.ncbi.nlm.nih.gov/22711219/			Qualitative	x		Canada	x		x			x	x
Maternal health and pregnancy outcomes among women of refugee background from African countries: a retrospective, observational study in Australia.	2014	Gibson-Helm 2014	https://pubmed.ncbi.nlm.nih.gov/25427757/	2002	2011	Quantitaive	x		Australia	x	x			x
Resilience in international migrant women following violence associated with pregnancy	2014	Gagnon 2014	http://dx.doi.org/10.1007/s00737-013-0392-5	2010	2011	Qualitative	x	x	Canada	x						x
How do Australian maternity and early childhood health services identify and respond to the settlement experience and social context of refugee background families?	2014	Yelland 2014	10.1186/1471-2393-14-348	2012	2013	Qualitative	x		Australia	x		x
Perinatal outcome and financial impact of Eritrean and Sudanese refugees delivered in a tertiary hospital in Tel Aviv, Israel.	2014	Michaan 2014	https://pubmed.ncbi.nlm.nih.gov/25059000/	2010	2011	Quantitaive	x		Israel
Maternal health and pregnancy outcomes among women of refugee background from asian countries	2014	Gibson-Helm 2014	https://pubmed.ncbi.nlm.nih.gov/25640714/	2002	2011	Quantitaive	x		Australia	x	x			x
Childbirth in exile: asylum seeking women's experience of childbirth in Ireland	2014	Tobin 2014	http://dx.doi.org/10.1016/j.midw.2013.07.012			Qualitative		x	Ireland	x		x	x			x
Maternal health and pregnancy outcomes comparing migrant women born in humanitarian and nonhumanitarian source countries: a retrospective, observational study.	2015	Gibson-Helm 2015	10.1111/birt.12159	2002	2011	Quantitaive	x		Australia	x	x			x
Perinatal experiences of Somali couples in the United States.	2015	Wojnar 2015	10.1111/1552-6909.12574	2011	2012	Qualitative			United States	x		x	x		x	x
Compromised communication: a qualitative study exploring Afghan families and health professionals' experience of interpreting support in Australian maternity care.	2016	Yelland 2016	10.1136/bmjqs-2014-003837	2012	2013	Qualitative	x		Australia	x		x
Factors affecting implementation of perinatal mental health screening in women of refugee background.	2016	Nithianandan 2016	10.1186/s13012-016-0515-2	2015	2015	Qualitative	x		Australia	x		x	x		x	x
Perceptions of pregnancy experiences when using a community-based antenatal service: A qualitative study of refugee and migrant women in Perth, Western Australia.	2016	Owens 2016	10.1016/j.wombi.2015.09.003	2014	2014	Qualitative	x		Australia	x	x	x	x		x	x
Healthcare access challenges facing six African refugee mothers in South Korea: a qualitative multiple-case study.	2017	Kim 2017	10.3345/kjp.2017.60.5.138	2013	2015	Qualitative	x	x	Korea	x		x	x		x
Clinical characteristics and pregnancy outcomes of Syrian refugees: a case-control study in a tertiary care hospital in Istanbul, Turkey.	2017	Erenel 2017	10.1007/s00404-016-4188-5	2013	2016	Quantitaive	x		Turkey	x	x			x
Cultural safety and belonging for refugee background women attending group pregnancy care: An Australian qualitative study.	2017	Riggs 2017	10.1111/birt.12272			Qualitative	x		Australia	x		x	x
Postpartum Pain in the Community Among Migrant and Non-migrant Women in Canada.	2017	Mahon 2017	10.1007/s10903-016-0364-8	2005	2008	Quantitaive	x	x	Canada	x	x		x	x
Birth characteristics of Syrian refugees and Turkish citizens in Turkey in 2015.	2017	Demirci 2017	10.1002/ijgo.12088	2015	2015	Quantitaive	x		Turkey
Maternal depression in Syrian refugee women recently moved to Canada: A preliminary study	2017	Ahmed 2017	http://dx.doi.org/10.1186/s12884-017-1433-2	2015	2016	mixed-methods	x		Canada	x					x	x
Perinatal outcomes of pregnant refugees/asylum seekers in Slovenia during the 2015-2016 humanitarian corridor	2018	Bombac 2018	https://hrcak.srce.hr/251871	2015	2016	Quantitaive	x	x	slovenia
Obstetric Outcomes among Syrian Refugees: A Comparative Study at a Tertiary Care Maternity Hospital in Turkey	2018	Ozel 2018	http://dx.doi.org/10.1055/s-0038-1673427	2015	2015	Quantitaive	x		Turkey	x	x			x
The Personal Social Networks of Resettled Bhutanese Refugees During Pregnancy in the United States: A Social Network Analysis.	2018	MKingsbury 2018	10.1007/s10900-018-0518-9	2016	2016	Qualitative	x		United States	x				x	x
Motherhood in the shade of migration: A qualitative study of the experience of Syrian refugee mothers living in Turkey	2018	Korukcu 2018	http://dx.doi.org/10.1111/nhs.12379	2016	2016	Qualitative	x		Turkey	x		x	x		x	x
Preeclampsia by maternal reasons for immigration: A population-based study 11 Medical and Health Sciences 1114 Paediatrics and Reproductive Medicine	2018	Nilsen 2018	http://dx.doi.org/10.1186/s12884-018-2034-4	1990	2013	Quantitaive	x		Norway
Differences in pregnancy outcomes and obstetric care between asylum seeking and resident women: a cross-sectional study in a German federal state, 2010-2016.	2018	Bozorgmehr 2018	10.1186/s12884-018-2053-1	2010	2016	Quantitaive		x	Germany
Psychosocial health of asylum seeking women living in state-provided accommodation in Germany during pregnancy and early motherhood: A case study exploring the role of social determinants of health	2018	Gewalt 2018	http://dx.doi.org/10.1371/journal.pone.0208007	2016	2017	Qualitative		x	Germany	x					x	x
Refugee maternal and perinatal health in Ontario, Canada: a retrospective population-based study.	2018	Wanigaratne 2018	10.1136/bmjopen-2017-018979	n/a	n/a	Quantitaive	x	x	Canada
Pregnancy related health care needs in refugees-a current three center experience in Europe	2018	Dopfer 2018	http://dx.doi.org/10.3390/ijerph15091934	2016	2016	Quantitaive	x		Germany	x	x	x
Reproductive Health Outcomes in African Refugee Women: A Comparative Study.	2019	Agbemenu 2019	10.1089/jwh.2018.7314	2007	2016	Quantitaive	x		United States	x	x			x
Being a refugee or having a refugee status? Birthweight and gestational age outcomes among offspring of immigrant mothers in Sweden	2019	Juarez 2019	http://dx.doi.org/10.1177/1403494818777432	1997	2012	Quantitaive	x		Sweden
Perinatal health of refugee and asylum-seeking women in Sweden 2014-17: a register-based cohort study.	2019	Liu 2019	10.1093/eurpub/ckz120	2014	2017	Quantitaive	x	x	sweden	x	x			x
Neonatal outcomes in Syrian and other refugees treated in a tertiary hospital in Turkey	2019	Celik 2019	http://dx.doi.org/10.3906/sag-1806-86	2013	2016	Quantitaive	x		Turkey
Comparison of retinopathy of prematurity incidence between Turkish citizens and Syrian refugees	2019	Kimyon 2019	http://dx.doi.org/10.4103/ijo.IJO_1639_18	2015	2017	Quantitaive	x		Turkey
Factors Associated with the Presence of Strong Social Supports in Bhutanese Refugee Women During Pregnancy.	2019	Kingsbury 2019	10.1007/s10903-018-0790-x			mixed-methods	x		United States	x					x
Retrospective Evaluation of Perinatal and Early Neonatal Outcomes in Infants of Migrant Mothers: A Case-Controlled Study.	2019	Bulut 2019	10.5222/MMJ.2019.86658	2015	2019	Quantitaive	x		Turkey
Obstetric Outcomes of Syrian Refugees and Turkish Citizens.	2019	Kanmaz 2019	https://pubmed.ncbi.nlm.nih.gov/31679368/	2013	2016	Quantitaive	x		Turkey	x	x			x
Comparison of the pregnancy results between adolescent Syrian refugees and local adolescent Turkish citizens who gave birth in our clinic.	2020	TurkayÃœ 2020	10.1080/14767058.2018.1519016	2016	2017	Quantitaive	x		Turkey
Born into direct provision: Outcomes of infants born to asylum seekers	2020	Loftus 2020	https://repository.rcsi.com/articles/journal_contribution/Born_into_direct_provision_outcomes_of_infants_born_to_asylum_seekers/20496360#:~:text=Infants%20born%20to%20asylum%20seekers%20had%20significantly%20higher%20rates%20of,with%20the%20general%20hospital%20population.	2017	2020	Quantitaive		x	Ireland	x	x	x		x
Pregnancy outcomes in asylum seekers in the North of the Netherlands: a retrospective documentary analysis.	2020	VerschuurenAEH 2020	10.1186/s12884-020-02985-x	2012	2016	Quantitaive		x	netherlands	x	x			x
Association Between Chronic Medical Conditions and Acute Perinatal Psychiatric Health-Care Encounters Among Migrants: A Population-Based Cohort Study	2020	McKnight 2020	http://dx.doi.org/10.1177/0706743720931231	2005	2015	Quantitaive	x		Canada	x						x
The influence of migration on women's use of different aspects of maternity care in the German health care system: Secondary analysis of a comparative prospective study with the Migrant Friendly Maternity Care Questionnaire (MFMCQ).	2020	Seidel 2020	10.1111/birt.12476	2017	2017	Quantitaive	x		Germany	x	x	x	x
Antenatal Care Utilization and Obstetric and Newborn Outcomes Among Pregnant Refugees Attending a Specialized Refugee Clinic.	2020	Malebranche 2020	10.1007/s10903-019-00961-y	2011	2016	Quantitaive	x	x	Canada	x	x
Comparison of pregnant Turkish women and Syrian refugees: Does living as a refugee have an unfavorable effect on pregnancy outcomes?	2020	TurkayÃœ 2020	10.1002/ijgo.13117	2016	2017	Quantitaive	x		Turkey
Access to Health Care for Pregnant Arabic-Speaking Refugee Women and Mothers in Germany.	2020	Henry 2020	10.1177/1049732319873620	2008	2008	Qualitative	x		Germany	x	x	x	x		x	x
Socioeconomic and migration status as predictors of emergency caesarean section: a birth cohort study.	2020	Miani 2020	10.1186/s12884-020-2725-5	2013	2016	Quantitaive			Germany
Comparison of delivery characteristics and early obstetric outcomes between Turkish women and Syrian refugee pregnancies.	2020	Kiyak 2020	10.4103/njcp.njcp_10_18	2016	2017	Quantitaive	x		Turkey	x	x			x
Evaluation of systems reform in public hospitals, Victoria, Australia, to improve access to antenatal care for women of refugee background: An interrupted time series design.	2020	Yelland 2020	10.1371/journal.pmed.1003089	2014	2016	Quantitaive	x		Australia	x	x
Avoiding obstetrical interventions among US-based Somali migrant women: a qualitative stu1dy.	2021	Agbemenu 2021	10.1080/13557858.2019.1613519	2008	2008	Qualitative	x		United States	x	x	x	x	x
The Pregnancy Outcomes Among Newly Arrived Asylum-Seekers in Italy: Implications of Public Health.	2021	FontanelliSulekova 2021	10.1007/s10903-020-01126-y	2016	2018	Quantitaive		x	italy
Challenges in migrant women's maternity care in a high-income country: A population-based cohort study of maternal and perinatal outcomes.	2021	GuÃ°mundsdÃ³ttirEÃ 2021	10.1111/aogs.14186	1998	2018	Quantitaive	x	x	iceland	x				x
Satisfaction with maternity care among recent migrants: an interview questionnaire-based study.	2021	Bains 2021	10.1136/bmjopen-2020-048077	2019	2020	Quantitaive	x		Norway	x		x	x
Comparison of Clinical Characteristics and Pregnancy and Neonatal Outcomes Between Turkish Citizens and Syrian Refugees with High-Risk Pregnancies	2021	Sayili 2021	http://dx.doi.org/10.1007/s10903-021-01288-3	2020	2020	Quantitaive	x		Turkey
Newly Arrived Migrant Women's Experience of Maternity Health Information: A Face-to-Face Questionnaire Study in Norway.	2021	Bains 2021	10.3390/ijerph18147523	2019	2020	mixed-methods			Norway	x		x
Are Syrian refugees at high risk for adverse pregnancy outcomes? A comparison study in a tertiary center in Turkey	2021	Vural 2021	https://dx.doi.org/10.1111/jog.14673	2013	2018	Quantitaive	x		Turkey	x				x
Maternal mental healthcare needs of refugee women in a State Registration and Reception Centre in Germany: A descriptive study	2021	Kaufmann 2021	http://dx.doi.org/10.1111/hsc.13508	2017	2018	Quantitaive	x		Germany	x						x
Childbirths and the prevalence of potential risk factors for adverse perinatal outcomes among asylum seekers in the netherlands: A five-year cross-sectional study	2021	Tankink 2021	https://dx.doi.org/10.3390/ijerph182412933	2016	2021	Quantitaive		x	netherlands	x	x
Neonatal morbidity among African refugee women in Israel: a case-control study.	2021	Ovental 2021	10.1136/bmjopen-2021-050778	2014	2017	Quantitaive	x		Israel
"COVID affected us all:" the birth and postnatal health experiences of resettled Syrian refugee women during COVID-19 in Canada.	2021	StirlingCameron 2021	10.1186/s12978-021-01309-2	2020	2020	Qualitative	x		Canada	x	x	x			x	x
Birth Experience in Syrian Refugee Women in Turkey: A Descriptive Phenomenological Qualitative Study	2021	YamanSozbir 2021	http://dx.doi.org/10.1080/03630242.2021.1922570	2017	2017	Qualitative	x		Turkey	x		x	x			x
Perinatal Data of Refugee Women from the Gynaecology Department of Charite University Hospital Berlin Compared with German Federal Analysis	2021	Ammoura 2021	http://dx.doi.org/10.1055/a-1397-6888	2014	2017	Quantitaive	x		Germany	x				x		x
The differences in perinatal outcomes between refugee and resident mother-infant dyads: A retrospective study in Turkey between 2013 and 2018	2021	Silahli 2021	http://dx.doi.org/10.1080/07399332.2021.1954648	2013	2018	Quantitaive	x		Turkey
Health of Infants Born to Venezuelan Refugees in Colombia.	2021	Guarnizo-HerreÃ±o 2021	10.1007/s10903-020-01114-2	2016	2018	Quantitaive	x		columbia	x	x	x
Perinatal psychosocial assessment of women of refugee background.	2021	Snow 2021	10.1016/j.wombi.2020.05.009	2015	2016	Quantitaive	x		Australia	x						x
